# Supplementary material for: Estrogen Receptor-Beta2 (ERβ2)–Mutant p53–FOXM1 Axis: A Novel Driver of Proliferation, Chemoresistance, and Disease Progression in High Grade Serous Ovarian Cancer (HGSOC)
Source: Cancers (Basel). 2022 Feb 22;14(5):1120. doi: 10.3390/cancers14051120 (PMC8909529; doi:10.3390/cancers14051120)
Supplement: Supplementary file 1 [file cancers-14-01120-s001.zip]

Archive with 1 entries (1 files):
- cancers-1561651-supplementary.pdf
